# Supplementary material for: TGF-β2 Induces Ribosome Activity, Alters Ribosome Composition and Inhibits IRES-Mediated Translation in Chondrocytes
Source: Int J Mol Sci. 2024 May 5;25(9):5031. doi: 10.3390/ijms25095031 (PMC11084827; doi:10.3390/ijms25095031)
Supplement: Supplementary file 1 [file ijms-25-05031-s001.zip]

Archive with 1 entries (1 files):
- ijms-2936717-supplementary.pdf
